# Supplementary material for: Advances and Challenges of Cannabidiol as an Anti-Seizure Strategy: Preclinical Evidence
Source: Int J Mol Sci. 2022 Dec 19;23(24):16181. doi: 10.3390/ijms232416181 (PMC9783044; doi:10.3390/ijms232416181)
Supplement: Supplementary file 1 [file ijms-23-16181-s001.zip]

Archive with 1 entries (1 files):
- Supplementary Materials-Table-S1-S2-ijms-2031481-final.pdf
